# Supplementary material for: Occurrence of Substituted p-Phenylenediamine Antioxidants and Their Quinone Derivatives in the Pearl River Estuary Water System, China
Source: Toxics. 2026 Apr 23;14(5):356. doi: 10.3390/toxics14050356 (PMC13211082; doi:10.3390/toxics14050356)
Supplement: Supplementary file 1 [file toxics-14-00356-s001.zip]

Archive with 1 entries (1 files):
- toxics-4265099-supplementary.pdf
